# Supplementary material for: Synthesis of Mixed Chitin Esters via Acylation of Chitin in Deep Eutectic Solvents
Source: Molecules. 2023 Dec 16;28(24):8132. doi: 10.3390/molecules28248132 (PMC10745496; doi:10.3390/molecules28248132)
Supplement: Supplementary file 1 [file molecules-28-08132-s001.zip]

Archive with 1 entries (1 files):
- molecules-2771743-supplementary.pdf
